# Supplementary material for: Miramides A–D: Identification of Detoxin-like Depsipeptides after Heterologous Expression of a Hybrid NRPS-PKS Gene Cluster from Streptomyces mirabilis Lu17588
Source: Microorganisms. 2022 Aug 30;10(9):1752. doi: 10.3390/microorganisms10091752 (PMC9503745; doi:10.3390/microorganisms10091752)
Supplement: Supplementary file 1 [file microorganisms-10-01752-s001.zip]

Archive with 1 entries (1 files):
- microorganisms-1821711-supplementary.pdf
